# Supplementary material for: Vitamin A, Vitamin D, Iron, and Zinc in Relation to Anemia Risk: Observational Evidence and Mendelian Randomization
Source: Nutrients. 2025 Oct 14;17(20):3220. doi: 10.3390/nu17203220 (PMC12567539; doi:10.3390/nu17203220)
Supplement: Supplementary file 1 [file nutrients-17-03220-s001.zip]

Archive with 1 entries (1 files):
- nutrients-3873225-supplementary.pdf
